# Supplementary material for: High-performance magnetic artificial silk fibers produced by a scalable and eco-friendly production method
Source: Adv Compos Hybrid Mater. 2024 Oct 2;7(5):163. doi: 10.1007/s42114-024-00962-y (PMC11447077; doi:10.1007/s42114-024-00962-y)
Supplement: Supplementary file 1 — Supplementary file1 (XLSX 50 KB) [file 42114_2024_962_MOESM1_ESM.xlsx]

## Sheet: NT2RepCT 0 %
	Sample	Diameter (μm)	strain at break (mm/mm)	Strength (MPa)	Young's modulus (GPa)	Toughness modulus (MJ/m3)	Necking (MPa/MPa)
Spin 1	1	8.17	1.12133	140.961	3.5	113.504	0.130874
	2	10.8	1.02482	82.8738	2	63.8434	0.167741
	3	10.62	0.968227	79.686	2	58.8246	0.183333
	4	9.07	1.07685	109.416	2.9	88.2624	0.255556
	5	9.18	1.20949	106.795	1.8	97.1498	0.188235
	6	10.84	0.646466	59.3586	2	34.4016	0.257143
	7	8.15	0.706156	137.135	2.9	75.7105	0.043956
	8	10	1.4739	155.54	3.7	165.407	0.196429
	9	10.91	1.18818	78.7199	2	69.1455	0.213115
	10	9.02	1.15399	109.535	2.9	96.7393	0.2
Spin 2	1	7.46	1.15345	132.801	2.5	97.4912	0.0734815
	2	7.67	1.14887	141.372	2.4	106.81	0.066489
	3	5.9	0.929268	142.897	3.4	93.9027	0.0437491
	4	8.45	1.24935	125.434	2.2	105.084	0.13533
	5	5.9	0.955926	135.999	2.5	79.0832	0.135676
	6	8.47	1.31563	126.708	2.4	112.707	0.0849463
	7	8.98	1.33302	115.087	1.9	104.351	0.0999069
	8	7.95	1.25208	117.402	2.2	99.0649	0.0718092
	9	6.9	1.2523	183.16	2.6	155.521	0.0746411
	10	7.55	1.13919	135.051	2.4	103.172	0.0759442
Spin 3	1	8.5	1.06245	119.271	1.6	78.2372	0.121386
	2	6.16	1.21613	184.487	2.1	158.86	0.0902404
	3	7.39	1.00871	119.891	1.7	82.2076
	4	8.15	1.22511	117.327	2	90.8333	0.107535
	5	7.08	1.20611	138.037	1.9	111.607
	6	6.68	1.17436	149.784	2.5	121.695
	7	5.94	0.690016	139.602	2.4	67.2577
	8	5.17	1.11565	215.657	3.4	152.098	0.078111
	9	8.68	1.38948	104.875	1.8	93.0708	0.0995653
	10	7.09	0.785798	97.801	2.1	55.1103	0.0320216
Spin 4	1	6.89	1.2774	114.191	2.7	103.618	0.227273
	2	5.95	0.834487	150.885	2.7	90.5911
	3	5.13	0.910753	225.843	4.9	132.163	0.2
	4	5.7	0.904793	147.568	3.6	96.8943	0.208791
	5	6.09	0.827009	179.616	3.2	104.984	0.184466
	6	6.2	0.643743	105.103	3	50.3212	0.178082
	7	5.54	0.818602	151.63	3.7	87.934	0.236559
	8	5.94	0.843033	118.435	2.4	68.1955	0.177419
	9	6.28	0.881337	166.655	3.6	104.357	0.2
	10	6.33	0.944654	120.693	2.9	81.3851	0.166667
Spin 5	1	11	0.829397	93.2721	2.7	63.854	0.144887
	2	14	1.5648	126.491	2.1	143.812	0.1663
	3	12	1.10605	115.053	3	95.4956	0.160917
	4	9.24	1.02274	135.813	1.8	114.479	0.176848
	5
	6
	7	16.42	1.28915	116.43	2.9	122.113	0.182085
	8	9	0.911786	143.967	2.2	103.284	0.191439
	9	13.5	1.23704	110	2.2	124.997	0.146233
	10

## Sheet: DMSA 0.2 %
	Sample	Diameter (μm)	strain at break (mm/mm)	Strength (MPa)	Young's modulus (GPa)	Toughness modulus (MJ/m3)	Necking (MPa/MPa)
Spin 1	1	13.4056	1.31812	56.2716	2	58.1566	0.274902
	2	14.7367	1.45525	56.3079	1.9	62.1419	0.30977
	3	14.15	1.70127	66.3388	2.1	81.1626	0.284845
	4	12.6289	1.56468	76.9194	2.6	87.4169	0.312508
	5	12.8878	1.52026	81.5612	2	91.1993	0.260366
	6	11.7667	1.75564	109.247	2.9	135.444	0.272738
	7	12.6489	1.81068	96.0327	2.7	127.615	0.216267
	8	13.3289	1.2911	78.256	2.5	78.3078	0.206336
	9	12.4422	1.53473	80.3781	3	96.9251	0.337278
	10	12.9533	1.29966	75	2.8	81.9833	0.23758
Spin 2	1	15	1.33786	54.948	1.6	53.1197	0.170732
	2	16	1.34143	50.3726	1.4	49.5894	0.205128
	3	19	1.09586	84.3619	2.1	72.2504	0.166667
	4	17	0.977504	45.9349	1.4	33.6716	0.138889
	5	10	0.848732	56.9071	1.8	38.0625	0.170213
	6	22	1.78154	48.1945	1.6	64.6622	0.146341
	7	16.8	1.8992	87.7423	2.6	127.553	0.217949
	8	28	1.65929	52.3452	1.5	69.33	0.18
	9	15.68	1.82897	110.257	3.2	147.976	0.195652
	10	15.43	1.73896	81.2871	2.3	101.496	0.16129
Spin 3	1	7.5	1.0116	101.639	2.7	74.2664	0.231884
	2	7	0.938531	171.83	3.7	121.229	0.0943396
	3	9	0.690441	101.566	2.2	52.5799	0.0882353
	4	8.8	0.858541	129.703	3.5	87.0135	0.0652174
	5	9	1.24945	151.75	3.7	133.339	0.177083
	6	9	1.34655	150.979	3.5	141.809	0.172043
	7	16	0.969185	55.2843	1.9	45.119	0.150943
	8	8.45	0.950228	103.544	2.5	72.5775	0.2
	9	9.87	1.20313	113.362	2.6	96.0324	0.166667
	10	15.75	1.45294	70.6314	1.8	71.9472	0.192308

## Sheet: DMSA 1%
	Sample	Diameter (μm)	strain at break (mm/mm)	Strength (MPa)	Young's modulus (GPa)	Toughness modulus (MJ/m3)	Necking (MPa/MPa)
Spin 1	1	6.01556	0.904665	126.136	3.3	83.155	0.278374
	2	7.25556	1.10767	116.348	3.3	96.2575	0.233191
	3	6.98222	1.13619	115.449	3	99.322	0.221951
	4	6.7	0.874395	137.925	3.2	93.614	0.130334
	5	8.35556	1.18714	100.835	2.4	88.1926	0.217299
	6	8.68556	1.28619	100.204	2.5	93.8797	0.252745
	7	8.83667	1.34986	104.012	2.7	102.716	0.225648
	8	8.13333	1.32366	122.419	2.8	120.318	0.211721
	9	7.93222	1.36899	126.296	3.3	130.879	0.138721
	10	7.75556	1.51334	140.943	2.1	150.781	0.190976
Spin 2	1	4.52	0.569218	137.692	3.6	59.167	0.154513
	2	5.04	0.787428	136.115	3	81.4082	0.15152
	3	5.35	0.0725084	86.7449	3.6	5.36368
	4	5.28	1.18049	169.101	4.1	165.697	0.147202
	5	5.25	0.806974	161.68	3.6	103.011	0.223497
	6	5.76	0.905491	148.47	3.9	101.921	0.173479
	7	6.13	0.702406	60.799	1.6	31.8186	0.327604
	8	6.17	0.590409	84.3827	2.2	39.935	0.253857
	9	5.14	0.684302	131.57	3.3	69.106	0.0508583
	10	5.56	0.743558	154.935	3.6	87.3571	0.108785
Spin 3	1	11.6	1.86819	172.411	4.2	219.54	0.232558
	2	15.01	1.29822	64.0331	1.7	60.9088	0.208333
	3	11.03	1.1793	92.0119	2.6	81.3496	0.180556
	4	9.86	1.16448	114.484	3.3	98.7352	0.191011
	5	14.47	1.34696	106.294	2.7	108.579	0.181818
	6	12	1.02105	67.2961	2.3	55.8879	0.16129
	7	13	1.15563	60.7167	1.8	55.7392	0.214286
	8	15.01	1.26715	54.9001	1.3	51.265	0.204545
	9	11.5	1.20078	79.0089	2.4	72.9689	0.25
	10	11	1.15606	80.0964	2.3	73.2006	0.180556
Spin 4	1	13.56	1.16347	67.9109	1.8	58.6728	0.18
	2	9.3	1.26658	161.237	4.1	147.936	0.106796
	3	11.5	1.2624	87.1087	2.5	80.3104	0.21875
	4	14.97	0.0681659	54.9052	2	2.78495
	5	10.48	1.19989	116.626	3	103.104	0.1375
	6	9.9	1.22698	112.81	2.8	103.009	0.185185
	7	9.9	0.116941	60.7047	1.3	6.45115
	8	11.6	1.17044	81.2532	2.3	72.0576	0.180328
	9	17.97	1.26702	97.9715	2.7	91.2014	0.168831
	10	10.99	1.28153	90.1935	2.4	87.8512	0.157143

## Sheet: DMSA 5%
	Sample	Diameter (μm)	strain at break (mm/mm)	Strength (MPa)	Young's modulus (GPa)	Toughness modulus (MJ/m3)	Necking (MPa/MPa)
Spin 1	1	16.0033	1.28517	63.8097	1.9	74.4469	0.202436
	2	12.6322	1.41956	100.699	2.8	117.58	0.162657
	3	20.14	1.28696	64.75	2.1	76.1086	0.163462
	4	12.2	1.3322	96.3054	3.3	111.354	0.176297
	5	12.0544	0.0760668	99.1906	3.5	6.42252	0.156495
	6	10.88	0.0511639	129.801	4.3	4.49254
	7	13.5244	0.0550328	75.3464	2.6	2.9461
	8	13.3389	0.274266	71.1386	2.6	18.7533	0.192152
	9	13.1278	0.170812	81.9017	3	12.8352	0.0740089
	10	19.79	0.402239	66.1127	1.9	25.5193	0.153491
Spin 2	1	10	0.989508	60.0781	2.1	45.8014	0.298246
	2	12.97	1.32339	59.0165	1.4	64.2991	0.216667
	3	13	1.22288	61.7759	2.1	60.086	0.220339
	4	10.44	0.144895	57.4767	1.6	8.63497	0.2875
	5	16.7	1.2828	70.6025	2.1	72.9768	0.217391
	6	13.77	1.20026	47.1524	1.7	46.8106	0.212766
	7	17.9	1.49401	63.3653	1.9	75.833	0.275362
	8	22	1.31898	76.1441	2.6	81.8409	0.168831
	9	15.1	1.34073	52.1494	1.9	57.4999	0.226415
	10	22.6	1.41722	52.5041	1.7	59.6685	0.192308
Spin 3	1	6.9	0.08172	123.462	5.8	8.04134	0.0582524
	2	7.09	0.657883	84.5322	2.4	44.884	0.191176
	3	6.39	1.00415	149.964	3.8	114.022	0.194175
	4	6.2	0.899782	99.1219	3	66.8631	0.3625
	5	8.08	1.11223	154.348	3.5	121.959	0.142857
	6	8.71	0.973078	117.273	3	84.8561	0.2
	7	5.21	0.67908	131.122	3.7	71.5305	0.196262
	8	5.8	0.596475	73.0383	2.4	36.0705	0.125
	9	8.06	0.736027	110.047	2.9	63.5534	0.151163
	10	9.26	1.01678	106.862	2.6	81.2653	0.197531

## Sheet: DMSA 10%
	Sample	Diameter (μm)	strain at break (mm/mm)	Strength (MPa)	Young's modulus (GPa)	Toughness modulus (MJ/m3)	Necking (MPa/MPa)
Spin 1	1	10.7878	1.04603	110.7	3.8	101.962	0.129537
	2			110.334	4
	3	9.26667	0.989927	122.427	4.3	106.595	0.165437
	4	8.79556	0.93043	133.173	4.3	107.561	0.0902395
	5	9.41333	0.965757	111.749	4	95.559	0.15566
	6	9.13778	0.865777	110.819	3.6	89.6527	0.205624
	7	9.73333	0.608161	94.2158	3.9	55.0298	0.130971
	8	9.25333	1.07585	123.78	4.2	116.722	0.113756
	9
	10	10.4311	1.18705	122.158	3.6	122.982	0.160505
Spin 2	1	6.5	0.909911	75.2076	2.2	52.431	0.196197
	2	5.33	0.781796	129.938	3.3	73.3851	0.217536
	3	6.19	0.794736	106.013	2.8	62.3445	0.11624
	4	6.11	0.9743	62.67	1.4	44.5415	0.287135
	5	6.24	0.603139	104.661	2.7	51.2009	0.146874
	6	6.11	1.05377	108.129	3	84.6941	0.225887
	7	5.01	0.9473	153.067	3.9	113.75	0.240753
	8	5.66	1.13025	118.613	3.6	104.61	0.179504
	9	5.99	0.886788	110.314	3.1	76.7721	0.284744
	10	6.7	1.1864	83.9663	2.3	75.8293	0.16629
Spin 3	1	13.91	1.12117	50.9745	2.2	52.0102	0.210526
	2	13.9	0.301739	49.5661	2.4	14.6905	0.196721
	3	17.64	0.171051	32.6902	1.7	5.34412	0.162162
	4	16.25	0.770604	35.0875	1.7	26.7301	0.232558
	5	17	1.0653	36.6986	1.6	34.468	0.179487
	6	21.47	0.221814	43.5619	1.8	9.33194	0.156863
	7	12.72	0.262016	52.1435	2.5	13.2158	0.152542
	8	15.05	0.77082	43.3679	2	31.1208	0.1875
	9	14.07	0.423783	47.4655	2	19.5611	0.113208
	10	13.94	1.22959	72.5134	2.7	80.6836	0.175
Spin 4	1	17.5	1.50754	37.9545	1.5	44.3203	0.487179
	2	19	1.52542	39.9112	1.5	44.6421	0.225806
	3	23	1.35798	29.7325	1.2	29.3356	0.136364
	4	14.6	1.3903	41.811	1.6	44.5544	0.3
	5	13.9	1.24062	40.6953	1.7	41.1746	0.307692
	6	14.5	1.3283	37.2179	1.6	39.2588	0.305556
	7	14.8	1.4113	48.8564	2	56.8797	0.234043
	8		1.81282	35.2378	1.1	53.0307	0.235294
	9	11.66	1.34646	52.2368	1.5	55.7251	0.25
	10	11.98	1.11965	45.4179	2	41.5802	0.291667

## Sheet: DMSA 20%
	Sample	Diameter (μm)	strain at break (mm/mm)	Strength (MPa)	Young's modulus (GPa)	Toughness modulus (MJ/m3)	Necking (MPa/MPa)
Spin 1	1	9.95889	0.0613074	121.275	4.7	5.76396
	2	13.3467	0.0428929	97.3049	3.7	2.65716
	3	11.6711	0.0434294	107.269	3.7	2.8412
	4	13.73	0.0544607	109.027	3.3	3.95225
	5	16.3189	0.23362	84.0104	2.1	17.8207	0.132518
	6	15.1622	0.551712	82.3986	2.9	44.7426	0.126634
	7	12.6422	0.0399542	112.301	4.3	2.786
	8	27.7833	0.0790458	75.1848	1.8	3.55281
	9	20.94	0.0804236	100.065	3.3	5.99838
	10	10.05	0.722364	123.946	4.6	80.5967	0.154117
Spin 2	1	9	0.652586	58.3301	2.1	29.8707	0.1875
	2	8.8	1.1174	91.9639	2.6	72.5728	0.232143
	3	8.88889	1.32108	95.1021	2.52	92.6765	0.205882
	4	9	1.24169	95.7877	2.52	83.2419	0.166667
	5	8.44444	1.03026	106.014	2.88	79.4951	0.114286
	6	10.4	1.29333	68.0184	1.6	62.1973	0.375
	7	8.8	1.14647	80.9185	2.4	67.5986	0.222222
	8	9	1.45404	116.968	2.8	112.925	0.166667
	9	8.69	1.07797	85.0513	2.6	65.0451	0.210526
	10	8.78	1.26676	89.4583	2.5	80.4876	0.218182
Spin 3	1	15	1.5436	66.2021	2.1	74.1303	0.22
	2	16.8	1.51769	56.2652	2.1	60.781	0.26087
	3	16	1.63817	57.9294	2	68.9315	0.212766
	4	16	1.44877	57.1994	1.6	58.681	0.227273
	5	14	1.49827	66.089	2.1	73.0053	0.207547
	6	16	1.43792	46.9181	1.7	50.334	0.25
	7	13	1.18144	47.912	2	43.9861	0.266667
	8	12.7	1.20288	50.3948	2.1	50.7362	0.25
	9	12	1.21805	68.5772	2.4	61.2814	0.153846
	10	11	1.12744	68.4803	2.4	57.7185	0.22807

## Sheet: anova p-values
	diameter (μm)	Nominal Concentration (% w/w)	0	0.2	1	5	10	20			Strain at break (mm/mm)	Nominal Concentration (% w/w)	0	0.2	1	5	10	20		Strength (MPa)	Nominal Concentration (% w/w)	0	0.2	1	5	10	20			Young's modulus (GPa)	Nominal Concentration (% w/w)	0	0.2	1	5	10	20		Toughness modulus (MJ/m3)	Nominal Concentration (% w/w)	0	0.2	1	5	10	20
		Sample label	1	2	3	4	5	6				Sample label	1	2	3	4	5	6			Sample label	1	2	3	4	5	6				Sample label	1	2	3	4	5	6			Sample label	1	2	3	4	5	6
			8.17	13.4056	6.01556	16.0033	10.7878	9.95889					1.12133	1.31812	0.904665	1.28517	1.04603	0.0613074				140.961	56.2716	126.136	63.8097	110.7	121.275					3.5	2	3.3	1.9	3.8	4.7				113.504	58.1566	83.155	74.4469	101.962	5.76396
			10.8	14.7367	7.25556	12.6322		13.3467					1.02482	1.45525	1.10767	1.41956		0.0428929				82.8738	56.3079	116.348	100.699	110.334	97.3049					2	1.9	3.3	2.8	4	3.7				63.8434	62.1419	96.2575	117.58		2.65716
			10.62	14.15	6.98222	20.14	9.26667	11.6711					0.968227	1.70127	1.13619	1.28696	0.989927	0.0434294				79.686	66.3388	115.449	64.75	122.427	107.269					2	2.1	3	2.1	4.3	3.7				58.8246	81.1626	99.322	76.1086	106.595	2.8412
			9.07	12.6289	6.7	12.2	8.79556	13.73					1.07685	1.56468	0.874395	1.3322	0.93043	0.0544607				109.416	76.9194	137.925	96.3054	133.173	109.027					2.9	2.6	3.2	3.3	4.3	3.3				88.2624	87.4169	93.614	111.354	107.561	3.95225
			9.18	12.8878	8.35556	12.0544	9.41333	16.3189					1.20949	1.52026	1.18714	0.0760668	0.965757	0.23362				106.795	81.5612	100.835	99.1906	111.749	84.0104					1.8	2	2.4	3.5	4	2.1				97.1498	91.1993	88.1926	6.42252	95.559	17.8207
			10.84	11.7667	8.68556	10.88	9.13778	15.1622					0.646466	1.75564	1.28619	0.0511639	0.865777	0.551712				59.3586	109.247	100.204	129.801	110.819	82.3986					2	2.9	2.5	4.3	3.6	2.9				34.4016	135.444	93.8797	4.49254	89.6527	44.7426
			8.15	12.6489	8.83667	13.5244	9.73333	12.6422					0.706156	1.81068	1.34986	0.0550328	0.608161	0.0399542				137.135	96.0327	104.012	75.3464	94.2158	112.301					2.9	2.7	2.7	2.6	3.9	4.3				75.7105	127.615	102.716	2.9461	55.0298	2.786
			10	13.3289	8.13333	13.3389	9.25333	27.7833					1.4739	1.2911	1.32366	0.274266	1.07585	0.0790458				155.54	78.256	122.419	71.1386	123.78	75.1848					3.7	2.5	2.8	2.6	4.2	1.8				165.407	78.3078	120.318	18.7533	116.722	3.55281
			10.91	12.4422	7.93222	13.1278		20.94					1.18818	1.53473	1.36899	0.170812		0.0804236				78.7199	80.3781	126.296	81.9017		100.065					2	3	3.3	3		3.3				69.1455	96.9251	130.879	12.8352		5.99838
			9.02	12.9533	7.75556	19.79	10.4311	10.05					1.15399	1.29966	1.51334	0.402239	1.18705	0.722364				109.535	75	140.943	66.1127	122.158	123.946					2.9	2.8	2.1	1.9	3.6	4.6				96.7393	81.9833	150.781	25.5193	122.982	80.5967
			7.46	15	4.52	10	6.5	9					1.15345	1.33786	0.569218	0.989508	0.909911	0.652586				132.801	54.948	137.692	60.0781	75.2076	58.3301					2.5	1.6	3.6	2.1	2.2	2.1				97.4912	53.1197	59.167	45.8014	52.431	29.8707
			7.67	16	5.04	12.97	5.33	8.8					1.14887	1.34143	0.787428	1.32339	0.781796	1.1174				141.372	50.3726	136.115	59.0165	129.938	91.9639					2.4	1.4	3	1.4	3.3	2.6				106.81	49.5894	81.4082	64.2991	73.3851	72.5728
			5.9	19	5.35	13	6.19	8.88889					0.929268	1.09586	0.0725084	1.22288	0.794736	1.32108				142.897	84.3619	86.7449	61.7759	106.013	95.1021					3.4	2.1	3.6	2.1	2.8	2.52				93.9027	72.2504	5.36368	60.086	62.3445	92.6765
			8.45	17	5.28	10.44	6.11	9					1.24935	0.977504	1.18049	0.144895	0.9743	1.24169				125.434	45.9349	169.101	57.4767	62.67	95.7877					2.2	1.4	4.1	1.6	1.4	2.52				105.084	33.6716	165.697	8.63497	44.5415	83.2419
			5.9	10	5.25	16.7	6.24	8.44444					0.955926	0.848732	0.806974	1.2828	0.603139	1.03026				135.999	56.9071	161.68	70.6025	104.661	106.014					2.5	1.8	3.6	2.1	2.7	2.88				79.0832	38.0625	103.011	72.9768	51.2009	79.4951
			8.47	22	5.76	13.77	6.11	10.4					1.31563	1.78154	0.905491	1.20026	1.05377	1.29333				126.708	48.1945	148.47	47.1524	108.129	68.0184					2.4	1.6	3.9	1.7	3	1.6				112.707	64.6622	101.921	46.8106	84.6941	62.1973
			8.98	16.8	6.13	17.9	5.01	8.8					1.33302	1.8992	0.702406	1.49401	0.9473	1.14647				115.087	87.7423	60.799	63.3653	153.067	80.9185					1.9	2.6	1.6	1.9	3.9	2.4				104.351	127.553	31.8186	75.833	113.75	67.5986
			7.95	28	6.17	22	5.66	9					1.25208	1.65929	0.590409	1.31898	1.13025	1.45404				117.402	52.3452	84.3827	76.1441	118.613	116.968					2.2	1.5	2.2	2.6	3.6	2.8				99.0649	69.33	39.935	81.8409	104.61	112.925
			6.9	15.68	5.14	15.1	5.99	8.69					1.2523	1.82897	0.684302	1.34073	0.886788	1.07797				183.16	110.257	131.57	52.1494	110.314	85.0513					2.6	3.2	3.3	1.9	3.1	2.6				155.521	147.976	69.106	57.4999	76.7721	65.0451
			7.55	15.43	5.56	22.6	6.7	8.78					1.13919	1.73896	0.743558	1.41722	1.1864	1.26676				135.051	81.2871	154.935	52.5041	83.9663	89.4583					2.4	2.3	3.6	1.7	2.3	2.5				103.172	101.496	87.3571	59.6685	75.8293	80.4876
			8.5	7.5	11.6	6.9	13.91	15					1.06245	1.0116	1.86819	0.08172	1.12117	1.5436				119.271	101.639	172.411	123.462	50.9745	66.2021					1.6	2.7	4.2	5.8	2.2	2.1				78.2372	74.2664	219.54	8.04134	52.0102	74.1303
			6.16	7	15.01	7.09	13.9	16.8					1.21613	0.938531	1.29822	0.657883	0.301739	1.51769				184.487	171.83	64.0331	84.5322	49.5661	56.2652					2.1	3.7	1.7	2.4	2.4	2.1				158.86	121.229	60.9088	44.884	14.6905	60.781
			7.39	9	11.03	6.39	17.64	16					1.00871	0.690441	1.1793	1.00415	0.171051	1.63817				119.891	101.566	92.0119	149.964	32.6902	57.9294					1.7	2.2	2.6	3.8	1.7	2				82.2076	52.5799	81.3496	114.022	5.34412	68.9315
			8.15	8.8	9.86	6.2	16.25	16					1.22511	0.858541	1.16448	0.899782	0.770604	1.44877				117.327	129.703	114.484	99.1219	35.0875	57.1994					2	3.5	3.3	3	1.7	1.6				90.8333	87.0135	98.7352	66.8631	26.7301	58.681
			7.08	9	14.47	8.08	17	14					1.20611	1.24945	1.34696	1.11223	1.0653	1.49827				138.037	151.75	106.294	154.348	36.6986	66.089					1.9	3.7	2.7	3.5	1.6	2.1				111.607	133.339	108.579	121.959	34.468	73.0053
			6.68	9	12	8.71	21.47	16					1.17436	1.34655	1.02105	0.973078	0.221814	1.43792				149.784	150.979	67.2961	117.273	43.5619	46.9181					2.5	3.5	2.3	3	1.8	1.7				121.695	141.809	55.8879	84.8561	9.33194	50.334
			5.94	16	13	5.21	12.72	13					0.690016	0.969185	1.15563	0.67908	0.262016	1.18144				139.602	55.2843	60.7167	131.122	52.1435	47.912					2.4	1.9	1.8	3.7	2.5	2				67.2577	45.119	55.7392	71.5305	13.2158	43.9861
			5.17	8.45	15.01	5.8	15.05	12.7					1.11565	0.950228	1.26715	0.596475	0.77082	1.20288				215.657	103.544	54.9001	73.0383	43.3679	50.3948					3.4	2.5	1.3	2.4	2	2.1				152.098	72.5775	51.265	36.0705	31.1208	50.7362
			8.68	9.87	11.5	8.06	14.07	12					1.38948	1.20313	1.20078	0.736027	0.423783	1.21805				104.875	113.362	79.0089	110.047	47.4655	68.5772					1.8	2.6	2.4	2.9	2	2.4				93.0708	96.0324	72.9689	63.5534	19.5611	61.2814
			7.09	15.75	11	9.26	13.94	11					0.785798	1.45294	1.15606	1.01678	1.22959	1.12744				97.801	70.6314	80.0964	106.862	72.5134	68.4803					2.1	1.8	2.3	2.6	2.7	2.4				55.1103	71.9472	73.2006	81.2653	80.6836	57.7185
			6.89		13.56		17.5						1.2774		1.16347		1.50754					114.191		67.9109		37.9545						2.7		1.8		1.5					103.618		58.6728		44.3203
			5.95		9.3		19						0.834487		1.26658		1.52542					150.885		161.237		39.9112						2.7		4.1		1.5					90.5911		147.936		44.6421
			5.13		11.5		23						0.910753		1.2624		1.35798					225.843		87.1087		29.7325						4.9		2.5		1.2					132.163		80.3104		29.3356
			5.7		14.97		14.6						0.904793		0.0681659		1.3903					147.568		54.9052		41.811						3.6		2		1.6					96.8943		2.78495		44.5544
			6.09		10.48		13.9						0.827009		1.19989		1.24062					179.616		116.626		40.6953						3.2		3		1.7					104.984		103.104		41.1746
			6.2		9.9		14.5						0.643743		1.22698		1.3283					105.103		112.81		37.2179						3		2.8		1.6					50.3212		103.009		39.2588
			5.54		9.9		14.8						0.818602		0.116941		1.4113					151.63		60.7047		48.8564						3.7		1.3		2					87.934		6.45115		56.8797
			5.94		11.6		11.66						0.843033		1.17044		1.81282					118.435		81.2532		35.2378						2.4		2.3		1.1					68.1955		72.0576		53.0307
			6.28		17.97		11.98						0.881337		1.26702		1.34646					166.655		97.9715		52.2368						3.6		2.7		1.5					104.357		91.2014		55.7251
			6.33		10.99								0.944654		1.28153		1.11965					120.693		90.1935		45.4179						2.9		2.4		2					81.3851		87.8512		41.5802
			11										0.829397									93.2721										2.7									63.854
			14										1.5648									126.491										2.1									143.812
			12										1.10605									115.053										3									95.4956
			9.24										1.02274									135.813										1.8									114.479
			16.42										1.28915									116.43
			9										0.911786									143.967																			Pairwise	p value
			13.5										1.23704									110										Pairwise	p value
																																									1 vs 2	0.1
			Pairwise	p value											Pairwise	p value						Pairwise	p value									1 vs 2	0.25								1 vs 3	0.15
																																1 vs 3	0.27								1 vs 4	1e-06
			1 vs 2	3e-09											1 vs 2	3e-05						1 vs 2	2e-07									1 vs 4	0.66								1 vs 5	5e-07
			1 vs 3	0.07											1 vs 3	0.76						1 vs 3	0.001									1 vs 5	0.91								1 vs 6	8e-09
			1 vs 4	6e-06											1 vs 4	0.01						1 vs 4	9e-08									1 vs 6	0.75								2 vs 3	0.93
			1 vs 5	4e-05											1 vs 5	0.21						1 vs 5	2.9e-10									2 vs 3	0.04								2 vs 4	0.002
			1 vs 6	8e-08											1 vs 6	0.09						1 vs 6	1.2e-09									2 vs 4	0.2								2 vs 5	0.002
			2 vs 3	4e-05											2 vs 3	0.0009						2 vs 3	0.01									2 vs 5	0.43								2 vs 6	9e-05
			2 vs 4	0.32											2 vs 4	4e-05						2 vs 4	0.99									2 vs 6	0.22								3 vs 4	0.003
			2 vs 5	0.11											2 vs 5	0.0001						2 vs 5	0.22									3 vs 4	0.65								3 vs 5	0.003
			2 vs 6	0.51											2 vs 6	0.0006						2 vs 6	0.61									3 vs 5	0.65								3 vs 6	0.0002
			3 vs 4	0.004											3 vs 4	0.08						3 vs 4	0.01									3 vs 6	0.54								4 vs 5	0.75
			3 vs 5	0.019											3 vs 5	0.46						3 vs 5	0.0002									4 vs 5	0.67								4 vs 6	0.44
			3 vs 6	0.0004											3 vs 6	0.24						3 vs 6	0.001									4 vs 6	0.18								5 vs 6	0.24
			4 vs 5	0.6											4 vs 5	0.25						4 vs 5	0.2									5 vs 6	0.74
			4 vs 6	0.72											4 vs 6	0.72						4 vs 6	0.59
			5 vs 6	0.33											5 vs 6	0.53						5 vs 6	0.37
